# Supplementary material for: Rapid and Sensitive Fluorescent RT-RAA Assay for the Detection of a Panel of Six Respiratory Viruses
Source: Diagnostics (Basel). 2025 Dec 19;16(1):9. doi: 10.3390/diagnostics16010009 (PMC12785408; doi:10.3390/diagnostics16010009)
Supplement: Supplementary file 1 [file diagnostics-16-00009-s001.zip]

Archive with 1 entries (1 files):
- diagnostics-4027315-supplementary.pdf
